# Supplementary material for: Immune cell signature in non-ischemic heart failure indicates chronic systemic immune activation with features of immunosenescence
Source: Immun Ageing. 2026 Mar 31;23:18. doi: 10.1186/s12979-026-00568-6 (PMC13159214; doi:10.1186/s12979-026-00568-6)
Supplement: Supplementary file 1 — Supplementary Material 1. Table S1. Antibodies included in the experiments. [file 12979_2026_568_MOESM1_ESM.xlsx]

## Sheet: Blad1
Panel 1
Target	Fluorochrome	Clone	Company	Dilution
CD19	BUV563	SJ25C1	BD	1:20
CD3	BV510	OKT3	Biolegend	1:20
CD14	BV786	M5E2	BD	1:20
CD8	BUV737	SK1	BD	1:75
CD16	BUV395	3G8	BD	1:20
CD40	BV605	5C3	Biolegend	1:20
TLR2	BV650	11G7	BD	1:20
TLR4	BV421	TF901	BD	1:20
CD86	BV711	2331/FUN-1	BD	1:20
CD123	PE	6H6	Biolegend	1:50
CD1c	PerCP-Cy5.5	F10/21A3	BD	1:20
CD141	BB515	1A4	BD	1:25
CD56	PE-Cy7	HCD56	Biolegend	1:50
CD4	APC-H7	RPA-T4	BD	1:50
HLA-DR	APC-eF810	L243	Biolegend	1:20
CD11c	APC	B-ly6	BD	1:10
Panel 2
Target	Fluorochrome	Clone	Company	Concentration
CD14	BV421	M5E2	Biolegend	70 μg/ml
CD16	BV605	3G8	Biolegend	150 μg/ml
PD-L1/CD274	PE-Cy7	29E.2A3	Biolegend	100 μg/ml
PD-L2/CD273	PerCP-Cy5.5	MIH18	BD	50 μg/ml
CD64	APC-H7	10.1	BD	200 μg/ml
CD86	BB515	2331 (FUN-1)	BD	100 μg/ml
CD80	AF647	2D10	Biolegend	400 μg/ml
FolR2	PE	94b/FOLR2	Biolegend	100 μg/ml
CD206	AF700	15-2	Biolegend	150 μg/ml
CD15	BV711	W6D3	BD	100 μg/ml
CD56	BV786	NCAM16.2	BD	200 μg/ml
CD3	BUV737	SK7	BD	100 μg/ml
Panel 3
Target	Fluorochrome	Clone	Company	Concentration
CD3	BUV737	SK7	BD	100 μg/ml
CD4	APC-H7	RPA-T4	BD	100 μg/ml
CD8	PE-Cy7	SK1	Biolegend	100 μg/ml
CD27	BV605	L128	BD	200 μg/ml
CD45RO	FITC	UCHL1	Biolegend	200 μg/ml
CCR7	AF647	3D12	BD	100 μg/ml
CD25	BV421	BC96	Biolegend	100 μg/ml
CD127	BV786	HIL-7R-M21	BD	200 μg/ml
PD-1	PerCP-Cy5.5	PD1.3	Beckman Coulter	200 μg/ml
CD28	PE	CD28.2	Biolegend	100 μg/ml
Panel 4
Target	Fluorochrome	Clone	Company	Dilution
CD3	BUV737	SK7	BD	1:40
CD4	APC-H7	RPA-T4	BD	1:30
CD8	PE-Cy7	SK1	Biolegend	1:40
CD27	BV605	L128	BD	1:40
CD28	PE	CD28.2	Biolegend	1:40
IFN-γ	BV786	4S.B3	BD	1:30
IL-4	PerCP-Cy5.5	MP4-25D2	BD	1:30
IL-17	FITC	eBio64DEC17	Life Technologies	1:30
IL-21	BV421	3A3-N2.1	BD	1:30
IL-10	APC	JES3-19F1	BD	1:30
GM-CSF	PE/Dazzle 594	BVD2-21C11	Biolegend	1:30
Panel 5
Target	Fluorochrome	Clone	Company	Dilution
CD66b	PE	G10F5	eBioscience	1:20
CD14	BV786	M5E2	BD	1:20
CD16	BUV395	3G8	BD	1:20
HLA-DR	BV421	L243	Biolegend	1:50
CD3	APC-eF780	UCHT1	eBioscience	1:20
CD19	BUV563	SJ25C1	BD	1:20
CD56	PE-Cy7	HCD56	Biolegend	1:50
TNF-α	PerCP-Cy5.5	MAb11	Biolegend	1:20
IL-6	APC	MQ2-13A5	BD	1:20
IL-1β	FITC	H1b-98	Biolegend	1:20
